# Supplementary material for: Bacterial Transformation and Processing of Diatom-Derived Organic Matter: A Case Study for Skeletonema dohrnii
Source: Front Microbiol. 2022 Apr 28;13:840564. doi: 10.3389/fmicb.2022.840564 (PMC9096949; doi:10.3389/fmicb.2022.840564)
Supplement: Supplementary file 2 [file Data_Sheet_1.ZIP]

Archive with 10 entries (9 files):
- Sequence data/
- Sequence data/Bacillus sp.-1.seq
- Sequence data/Bacillus sp.-2.seq
- Sequence data/Bacillus sp.-3.seq
- Sequence data/Marinobacter sp.-1.seq
- Sequence data/Marinobacter sp.-2.seq
- Sequence data/Marinobacter sp.-3.seq
- Sequence data/Roseobacter sp.-1.seq
- Sequence data/Roseobacter sp.-2.seq
- Sequence data/Roseobacter sp.-3.seq
