# Supplementary material for: Bacterial Transformation and Processing of Diatom-Derived Organic Matter: A Case Study for Skeletonema dohrnii
Source: Front Microbiol. 2022 Apr 28;13:840564. doi: 10.3389/fmicb.2022.840564 (PMC9096949; doi:10.3389/fmicb.2022.840564)
Supplement: Supplementary file 2 [file Data_Sheet_1.ZIP › Sequence data/Bacillus sp.-2.seq]

GCAGTCGAGCGGACAGAAGGGAGCTTGCTCCCGGATGTTAGCGGCGGACG
GGTGAGTAACACGTGGGTAACCTGCCTGTAAGACTGGGATAACTCCGGGA
AACCGGAGCTAATACCGGATAGTTCCTTGAACCGCATGGTTCAAGGATGA
AAGACGGTTTCGGCTGTCACTTACAGATGGACCCGCGGCGCATTAGCTAG
TTGGTGAGGTAACGGCTCACCAAGGCGACGATGCGTAGCCGACCTGAGAG
GGTGATCGGCCACACTGGGACTGAGACACGGCCCAGACTCCTACGGGAGG
CAGCAGTAGGGAATCTTCCGCAATGGACGAAAGTCTGACGGAGCAACGCC
GCGTGAGTGATGAAGGTTTTCGGATCGTAAAGCTCTGTTGTTAGGGAAGA
ACAAGTGCAAGAGTAACTGCTTGCACCTTGACGGTACCTAACCAGAAAGC
CACGGCTAACTACGTGCCAGCAGCCGCGGTAATACGTAGGTGGCAAGCGT
TGTCCGGAATTATTGGGCGTAAAGGGCTCGCAGGCGGTTTCTTAAGTCTG
ATGTGAAAGCCCCCGGCTCAACCGGGGAGGGTCATTGGAAACTGGGAAAC
TTGAGTGCAGAAGAGGAGAGTGGAATTCCACGTGTAGCGGTGAAATGCGT
AGAGATGTGGAGGAACACCAGTGGCGAAGGCGACTCTCTGGTCTGTAACT
GACGCTGAGGAGCGAAAGCGTGGGGAGCGAACAGGATTAGATACCCTGGT
AGTCCACGCCGTAAACGATGAGTGCTAAGTGTTAGGGGGTTTCCGCCCCT
TAGTGCTGCAGCTAACGCATTAAGCACTCCGCCTGGGGAGTACGGTCGCA
AGACTGAAACTCAAAGGAATTGACGGGGGCCCGCACAAGCGGTGGAGCAT
GTGGTTTAATTCGAAGCAACGCGAAGAACCTTACCAGGTCTTGACATCCT
CTGACAACCCTAGAGATAGGGCTTTCCCTTCGGGGACAGAGTGACAGGTG
GTGCATGGTTGTCGTCAGCTCGTGTCGTGAGATGTTGGGTTAAGTCCCGC
AACGAGCGCAACCCTTGATCTTAGTTGCCAGCATTTAGTTGGGCACTCTA
AGGTGACTGCCGGTGACAAACCGGAGGAAGGTGGGGATGACGTCAAATCA
TCATGCCCCTTATGACCTGGGCTACACACGTGCTACAATGGACAGAACAA
AGGGCTGCGAGACCGCAAGGTTTAGCCAATCCCACAAATCTGTTCTCAGT
TCGGATCGCAGTCTGCAACTCGACTGCGTGAAGCTGGAATCGCTAGTAAT
CGCGGATCAGCATGCCGCGGTGAATACGTTCCCGGGCCTTGTACACACCG
CCCGTCACACCACGAGAGTTTGCAACACCCGAAGTCGGTGAGGTAACCTT
TAGGAGCCAGCCGCCGAA
