# Supplementary material for: Bacterial Transformation and Processing of Diatom-Derived Organic Matter: A Case Study for Skeletonema dohrnii
Source: Front Microbiol. 2022 Apr 28;13:840564. doi: 10.3389/fmicb.2022.840564 (PMC9096949; doi:10.3389/fmicb.2022.840564)
Supplement: Supplementary file 2 [file Data_Sheet_1.ZIP › Sequence data/Marinobacter sp.-1.seq]

GCAGTCGAGCGGTAACAGGGGGTGCTTGCACCCCGCTGACGAGCGGCGGA
CGGGTGAGTAATGCTTAGGAATCTGCCCAGTAGTGGGGGATAGCCCGGGG
AAACCCGGATTAATACCGCATACGTCCTACGGGAGAAAGCAGGGGATCTT
CGGACCTTGCGCTATTGGATGAGCCTAAGTCGGATTAGCTAGTTGGTGGG
GTAAAGGCCTACCAAGGCGACGATCCGTAGCTGGTCTGAGAGGATGATCA
GCCACATCGGGACTGAGACACGGCCCGAACTCCTACGGGAGGCAGCAGTG
GGGAATATTGGACAATGGGGGCAACCCTGATCCAGCCATGCCGCGTGTGT
GAAGAAGGCTTTCGGGTTGTAAAGCACTTTCAGCGAGGAGGAAGGCCTTA
AAGTTAATACCTTTGAGGATTGACGTTACTCGCAGAAGAAGCACCGGCTA
ACTCCGTGCCAGCAGCCGCGGTAATACGGAGGGTGCAAGCGTTAATCGGA
ATTACTGGGCGTAAAGCGCGCGTAGGTGGTTAGGTAAGCGAGATGTGAAA
GCCCCGGGCTTAACCTGGGAACGGCATTTCGAACTGTCTGACTAGAGTGT
GGTAGAGGGTAGTGGAATTTCCTGTGTAGCGGTGAAATGCGTAGATATAG
GAAGGAACACCAGTGGCGAAGGCGGCTACCTGGACCAACACTGACACTGA
GGTGCGAAAGCGTGGGGAGCAAACAGGATTAGATACCCTGGTAGTCCACG
CCGTAAACGATGTCAACTAGCCGTTGGGACTCTTGAAGTCTTAGTGGCGC
AGCTAACGCACTAAGTTGACCGCCTGGGGAGTACGGCCGCAAGGTTAAAA
CTCAAATGAATTGACGGGGGCCCGCACAAGCGGTGGAGCATGTGGTTTAA
TTCGACGCAACGCGAAGAACCTTACCTGGCCTTGACATCCAGAGAACTTT
CCAGAGATGGATTGGTGCCTTCGGGAACTCTGAGACAGGTGCTGCATGGC
CGTCGTCAGCTCGTGTCGTGAGATGTTGGGTTAAGTCCCGTAACGAGCGC
AACCCCTATCCCTGGTTGCTAGCAGGTAATGCTGAGAACTCCAGGGAGAC
TGCCGGTGACAAACCGGAGGAAGGTGGGGATGACGTCAGGTCATCATGGC
CCTTACGGCCAGGGCTACACACGTGCTACAATGGCGCGTACAGAGGGCTG
CCAACTCGCGAGAGTGCGCCAATCCCTTAAAACGCGTCGTAGTCCGGATC
GGAGTCTGCAACTCGACTCCGTGAAGTCGGAATCGCTAGTAATCGCGAAT
CAGAATGTCGCGGTGAATACGTTCCCGGGCCTTGTACACACCGCCCGTCA
CACCATGGGAGTGGATTGCA
