# Supplementary material for: Bacterial Transformation and Processing of Diatom-Derived Organic Matter: A Case Study for Skeletonema dohrnii
Source: Front Microbiol. 2022 Apr 28;13:840564. doi: 10.3389/fmicb.2022.840564 (PMC9096949; doi:10.3389/fmicb.2022.840564)
Supplement: Supplementary file 2 [file Data_Sheet_1.ZIP › Sequence data/Marinobacter sp.-2.seq]

GCAAGTCGAGCGGTAACAGGGGGTGCTTGCACCCCGCTGACGAGCGGCGG
ACCGGTGAGTAATGCTTAGGAATCTGCCCAGTAGTGGGGGATAGCCCGGG
GAAACCCGGATTAATACCGCATACGTCCTACGGGAGAAAGCAGGGGATCT
TCGGACCTTGCGCTATTGGATGAGCCTAAGTCGGATTAGCTAGTTGGTGG
GGTAAAGGCCTACCAAGGCGACGATCCGTAGCTGGTCTGAGAGGATGATC
AGCCACATCGGGACTGAGACACGGCCCGAACTCCTACGGGAGGCAGCAGT
GGGGAATATTGGACAATGGGGGCAACCCTGATCCAGCCATGCCGCGTGTG
TGAAGAAGGCTTTCGGGTTGTAAAGCACTTTCAGCGAGGAGGAAGGCCTT
AAAGTTAATACCTTTGAGGATTGACGTTACTCGCAGAAGAAGCACCGGCT
AACTCCGTGCCAGCAGCCGCGGTAATACGGAGGGTGCAAGCGTTAATCGG
AATTACTGGGCGTAAAGCGCGCGTAGGTGGTTAGGTAAGCGAGATGTGAA
AGCCCCGGGCTTAACCTGGGAACGGCATTTCGAACTGTCTGACTAGAGTG
TGGTAGAGGGTAGTGGAATTTCCTGTGTAGCGGTGAAATGCGTAGATATA
GGAAGGAACACCAGTGGCGAAGGCGGCTACCTGGACCAACACTGACACTG
AGGTGCGAAAGCGTGGGGAGCAAACAGGATTAGATACCCTGGTAGTCCAC
GCCGTAAACGATGTCAACTAGCCGTTGGGACTCTTGAAGTCTTAGTGGCG
CAGCTAACGCACTAAGTTGACCGCCTGGGGAGTACGGCCGCAAGGTTAAA
ACTCAAATGAATTGACGGGGGCCCGCACAAGCGGTGGAGCATGTGGTTTA
ATTCGACGCAACGCGAAGAACCTTACCTGGCCTTGACATCCAGAGAACTT
TCCAGAGATGGATTGGTGCCTTCGGGAACTCTGAGACAGGTGCTGCATGG
CCGTCGTCAGCTCGTGTCGTGAGATGTTGGGTTAAGTCCCGTAACGAGCG
CAACCCCTATCCCTGGTTGCTAGCAGGTAATGCTGAGAACTCCAGGGAGA
CTGCCGGTGACAAACCGGAGGAAGGTGGGGATGACGTCAGGTCATCATGG
CCCTTACGGCCAGGGCTACACACGTGCTACAATGGCGCGTACAGAGGGCT
GCCAACTCGCGAGAGTGCGCCAATCCCTTAAAACGCGTCGTAGTCCGGAT
CGGAGTCTGCAACTCGACTCCGTGAAGTCGGAATCGCTAGTAATCGCGAA
TCAGAATGTCGCGGTGAATACGTTCCCGGGCCTTGTACACACCGCCCGTC
ACACCATGGGAGTGGATTGCA
