# Supplementary material for: Bacterial Transformation and Processing of Diatom-Derived Organic Matter: A Case Study for Skeletonema dohrnii
Source: Front Microbiol. 2022 Apr 28;13:840564. doi: 10.3389/fmicb.2022.840564 (PMC9096949; doi:10.3389/fmicb.2022.840564)
Supplement: Supplementary file 2 [file Data_Sheet_1.ZIP › Sequence data/Roseobacter sp.-1.seq]

>_SA5-2_2101008522G.seq.Contig1
AGTCGAGCGCACCTTCGGGTGAGCGGCGGACGGGTTAGTAACGCGTGGGA
ACGTGCCCTTCTCTACGGAATAGCCTCGGGAAACTGAGAGTAATACCGTA
TACGCCCTTCGGGGGAAAGATTTATCGGAGAAGGATCGGCCCGCGTCTGA
TTAGATAGTTGGTGGGGTAATGGCCTACCAAGTCTACGATCAGTAGCTGG
TTTTAGAGGATGATCAGCAACACTGGGACTGAGACACGGCCCAGACTCCT
ACGGGAGGCAGCAGTGGGGAATCTTAGACAATGGGCGAAAGCCTGATCTA
GCCATGCCGCGTGAGTGATGAAGGCCCTAGGGTCGTAAAGCTCTTTCGCT
GGGGAAGATAATGACTGTACCCAGTAAAGAAACCCCGGCTAACTCCGTGC
CAGCAGCCGCGGTAATACGGAGGGGGTTAGCGTTGTTCGGAATTACTGGG
CGTAAAGCGCGCGTAGGCGGATTAGAAAGTTAGGGGTGAAATCCCGGGGC
TCAACCTCGGAACTGCCTCTAAAACTACTAGTCTAGAGTTCGAGAGAGGT
GAGTGGAATTCCGAGTGTAGAGGTGAAATTCGTAGATATTCGGAGGAACA
CCAGTGGCGAAGGCGGCTCACTGGCTCGATACTGACGCTGAGGTGCGAAA
GTGTGGGGAGCAAACAGGATTAGATACCCTGGTAGTCCACACCGTAAACG
ATGAATGCCAGTCGTCGGCAAGCATGCTTGTCGGTGACACACCTAACGGA
TTAAGCATTCCGCCTGGGGAGTACGGTCGCAAGATTAAAACTCAAAGGAA
TTGACGGGGGCCCGCACAAGCGGTGGAGCATGTGGTTTAATTCGAAGCAA
CGCGCAGAACCTTACCAACCCTTGACATCCTGTGCTACATCCAGAGATGG
ATGGTTCCCTTCGGGGACGCAGTGACAGGTGCTGCATGGCTGTCGTCAGC
TCGTGTCGTGAGATGTTCGGTTAAGTCCGGCAACGAGCGCAACCCACATC
TTTAGTTGCCAGCAGTTCGGCTGGGCACTCTAGAGAAACTGCCCGTGATA
AGCGGGAGGAAGGTGTGGATGACGTCAAGTCCTCATGGCCCTTACGGGTT
GGGCTACACACGTGCTACAATGGTAGTGACAATGGGTTAATCCCAAAAAG
CTATCTCAGTTCGGATTGTTCTCTGCAACTCGAGAGCATGAAGTCGGAAT
CGCTAGTAATCGCGTAACAGCATGACGCGGTGAATACGTTCCCGGGCCTT
GTACACACCGCCCGTCACACCATGGGAGTTGGGTTTACCCGAAGACGGTG
CGCCAACCTGTTCGCAGGGGGCAG
