# Supplementary material for: Bacterial Transformation and Processing of Diatom-Derived Organic Matter: A Case Study for Skeletonema dohrnii
Source: Front Microbiol. 2022 Apr 28;13:840564. doi: 10.3389/fmicb.2022.840564 (PMC9096949; doi:10.3389/fmicb.2022.840564)
Supplement: Supplementary file 2 [file Data_Sheet_1.ZIP › Sequence data/Roseobacter sp.-2.seq]

>_SA5-1_2101008550G.seq.Contig1
TGCAGTCGAGCGCACCTTCGGGTGAGCGGCGGACGGGTTAGTAACGCGTG
GGCACGTGCCCTTCTCTACGGAATAGCCTCGGGAAACTGAGAGTAATACC
GTATACGCCCTTCGGGGGAAAGATTTATCGGAGAAGGATCGGCCCGCGTC
TGATTAGATAGTTGGTGGGGTAATGGCCTACCAAGTCTACGATCAGTAGC
TGGTTTTAGAGGATGATCAGCAACACTGGGACTGAGACACGGCCCAGACT
CCTACGGGAGGCAGCAGTGGGGAATCTTAGACAATGGGCGAAAGCCTGAT
CTAGCCATGCCGCGTGAGTGATGAAGGCCCTAGGGTCGTAAAGCTCTTTC
GCTGGGGAAGATAATGACTGTACCCAGTAAAGAAACCCCGGCTAACTCCG
TGCCAGCAGCCGCGGTAATACGGAGGGGGTTAGCGTTGTTCGGAATTACT
GGGCGTAAAGCGCGCGTAGGCGGATTAGAAAGTTAGGGGTGAAATCCCGG
GGCTCAACCTCGGAACTGCCTCTAAAACTACTAGTCTAGAGTTCGAGAGA
GGTGAGTGGAATTCCGAGTGTAGAGGTGAAATTCGTAGATATTCGGAGGA
ACACCAGTGGCGAAGGCGGCTCACTGGCTCGATACTGACGCTGAGGTGCG
AAAGTGTGGGGAGCAAACAGGATTAGATACCCTGGTAGTCCACACCGTAA
ACGATGAATGCCAGTCGTCGGCAAGCATGCTTGTCGGTGACACACCTAAC
GGATTAAGCATTCCGCCTGGGGAGTACGGTCGCAAGATTAAAACTCAAAG
GAATTGACGGGGGCCCGCACAAGCGGTGGAGCATGTGGTTTAATTCGAAG
CAACGCGCAGAACCTTACCAACCCTTGACATCCTGTGCTACATCCAGAGA
TGGATGGTTCCCTTCGGGGACGCAGTGACAGGTGCTGCATGGCTGTCGTC
AGCTCGTGTCGTGAGATGTTCGGTTAAGTCCGGCAACGAGCGCAACCCAC
ATCTTTAGTTGCCAGCAGTTCGGCTGGGCACTCTAGAGAAACTGCCCGTG
ATAAGCGGGAGGAAGGTGTGGATGACGTCAAGTCCTCATGGCCCTTACGG
GTTGGGCTACACACGTGCTACAATGGTAGTGACAATGGGTTAATCCCAAA
AAGCTATCTCAGTTCGGATTGTTCTCTGCAACTCGAGAGCATGAAGTCGG
AATCGCTAGTAATCGCGTAACAGCATGACGCGGTGAATACGTTCCCGGGC
CTTGTACACACCGCCCGTCACACCATGGGAGTTGGGTTTACCCGAAGACG
GTGCGCCAACCTGTTCGCAGGGGGCAG
