# Supplementary material for: Bacterial Transformation and Processing of Diatom-Derived Organic Matter: A Case Study for Skeletonema dohrnii
Source: Front Microbiol. 2022 Apr 28;13:840564. doi: 10.3389/fmicb.2022.840564 (PMC9096949; doi:10.3389/fmicb.2022.840564)
Supplement: Supplementary file 2 [file Data_Sheet_1.ZIP › Sequence data/Roseobacter sp.-3.seq]

>_SA5-3_2101008546G.seq.Contig1
GCAGTCGAGCGCACCTTCGGGTGAGCGGCGGACGGGTTAGTAACGCGTGG
GAACGTGCCCTTCTCTACGGAATAGCCTCGGGAAACTGAGAGTAATACCG
TATACGCCCTTCGGGGGAAAGATTTATCGGAGAAGGATCGGCCCGCGTCT
GATTAGATAGTTGGTGGGGTAATGGCCTACCAAGTCTACGATCAGTAGCT
GGTTTTAGAGGATGATCAGCAACACTGGGACTGAGACACGGCCCAGACTC
CTACGGGAGGCAGCAGTGGGGAATCTTAGACAATGGGCGAAAGCCTGATC
TAGCCATGCCGCGTGAGTGATGAAGGCCCTAGGGTCGTAAAGCTCTTTCG
CTGGGGAAGATAATGACTGTACCCAGTAAAGAAACCCCGGCTAACTCCGT
GCCAGCAGCCGCGGTAATACGGAGGGGGTTAGCGTTGTTCGGAATTACTG
GGCGTAAAGCGCGCGTAGGCGGATTAGAAAGTTAGGGGTGAAATCCCGGG
GCTCAACCTCGGAACTGCCTCTAAAACTACTAGTCTAGAGTTCGAGAGAG
GTGAGTGGAATTCCGAGTGTAGAGGTGAAATTCGTAGATATTCGGAGGAA
CACCAGTGGCGAAGGCGGCTCACTGGCTCGATACTGACGCTGAGGTGCGA
AAGTGTGGGGAGCAAACAGGATTAGATACCCTGGTAGTCCACACCGTAAA
CGATGAATGCCAGTCGTCGGCAAGCATGCTTGTCGGTGACACACCTAACG
GATTAAGCATTCCGCCTGGGGAGTACGGTCGCAAGATTAAAACTCAAAGG
AATTGACGGGGGCCCGCACAAGCGGTGGAGCATGTGGTTTAATTCGAAGC
AACGCGCAGAACCTTACCAACCCTTGACATCCTGTGCTACATCCAGAGAT
GGATGGTTCCCTTCGGGGACGCAGTGACAGGTGCTGCATGGCTGTCGTCA
GCTCGTGTCGTGAGATGTTCGGTTAAGTCCGGCAACGAGCGCAACCCACA
TCTTTAGTTGCCAGCAGTTCGGCTGGGCACTCTAGAGAAACTGCCCGTGA
TAAGCGGGAGGAAGGTGTGGATGACGTCAAGTCCTCATGGCCCTTACGGG
TTGGGCTACACACGTGCTACAATGGTAGTGACAATGGGTTAATCCCAAAA
AGCTATCTCAGTTCGGATTGTTCTCTGCAACTCGAGAGCATGAAGTCGGA
ATCGCTAGTAATCGCGTAACAGCATGACGCGGTGAATACGTTCCCGGGCC
TTGTACACACCGCCCGTCACACCATGGGAGTTGGGTTTACCCGAAGACGG
TGCGCCAACCTGTTCGCAGGGGGCAG
